# Supplementary material for: Zika Virus Envelope Protein Domain III Produced in K. phaffii Has the Potential for Diagnostic Applications
Source: Diagnostics (Basel). 2022 May 11;12(5):1198. doi: 10.3390/diagnostics12051198 (PMC9139701; doi:10.3390/diagnostics12051198)
Supplement: Supplementary file 1 [file diagnostics-12-01198-s001.zip]

Archive with 1 entries (1 files):
- diagnostics-1673335-supplementary.pdf
